# Supplementary material for: The Effects of Green Tea on Diabetes and Gut Microbiome in db/db Mice: Studies with Tea Extracts vs. Tea Powder
Source: Nutrients. 2021 Sep 10;13(9):3155. doi: 10.3390/nu13093155 (PMC8467950; doi:10.3390/nu13093155)
Supplement: Supplementary file 1 [file nutrients-13-03155-s001.zip › Table S1.xlsx]

## Sheet: Table S1
Table S1. Significantly modulated Guilds by tea preparations as compared with db/db controls
guild id	group	coef	stderr	adjusted p value
Guild6	1%GTE	-0.1633	0.0373179	0.0059906
Guild4	1%GTE	-0.127357	0.0495999	0.0740321
Guild5	1%GTE	-0.114758	0.0507298	0.126148
Guild7	1%GTE	-0.115604	0.0517293	0.126148
Guild9	1%GTE	0.275944	0.146021	0.194937
Guild3	1%GTE	0.16813	0.0959791	0.244301
Guild11	1%GTP	-0.385157	0.177725	0.136841
Guild7	1%GTP	-0.200001	0.0944856	0.143274
Guild9	2%GTP	0.458269	0.119442	0.0141807
Guild11	2%GTP	-0.236053	0.0795901	0.0377309
Guild2	2%GTP	-0.0844035	0.0311116	0.057678
Guild3	2%GTP	-0.212693	0.0785084	0.057678
Guild10	2%GTP	0.0940345	0.0459923	0.157565
