# Supplementary material for: The Effects of Green Tea on Diabetes and Gut Microbiome in db/db Mice: Studies with Tea Extracts vs. Tea Powder
Source: Nutrients. 2021 Sep 10;13(9):3155. doi: 10.3390/nu13093155 (PMC8467950; doi:10.3390/nu13093155)
Supplement: Supplementary file 1 [file nutrients-13-03155-s001.zip › Table S2.xlsx]

## Sheet: Sheet1
Table S2. Significantly modulated pathways by tea preparations as compared with db/db controls
pathway ID	pathway description	group	coef	stderr	adjusted p value
PWY-7098	vanillin and vanillate degradation II	1%GTE	4.24095	0.681384	0.00011838
PWY-6338	superpathway of vanillin and vanillate degradation	1%GTE	4.13167	0.672145	0.000119132
PWY-7097	vanillin and vanillate degradation I	1%GTE	4.13167	0.672145	0.000119132
PWY-5677	succinate fermentation to butanoate	1%GTE	-0.830637	0.184735	0.00400152
PWY-2941	L-lysine biosynthesis II	1%GTE	1.3146	0.30423	0.00548519
PWY-1422	vitamin E biosynthesis (tocopherols)	1%GTE	-3.73957	0.873864	0.00573598
TEICHOICACID-PWY	teichoic acid (poly-glycerol) biosynthesis	1%GTE	1.45348	0.356138	0.00808798
PWY-6471	peptidoglycan biosynthesis IV (Enterococcus faecium)	1%GTE	1.05659	0.288563	0.020814
PWY-5529	superpathway of bacteriochlorophyll a biosynthesis	1%GTE	-4.59555	1.29295	0.0265148
CHLOROPHYLL-SYN	chlorophyllide a biosynthesis I (aerobic, light-dependent)	1%GTE	-4.02406	1.13732	0.0271312
PWY-6505	L-tryptophan degradation XII (Geobacillus)	1%GTE	5.52078	1.66699	0.0402153
PWY490-3	nitrate reduction VI (assimilatory)	1%GTE	-1.96714	0.610326	0.0447671
PWY-6470	peptidoglycan biosynthesis V (&beta;-lactam resistance)	1%GTE	3.9157	1.23929	0.0493019
PWY-6148	tetrahydromethanopterin biosynthesis	1%GTE	-2.20627	0.706512	0.0521654
PWY-7315	dTDP-N-acetylthomosamine biosynthesis	1%GTE	-0.436062	0.142679	0.0585818
PWY-6210	2-aminophenol degradation	1%GTE	4.16117	1.37147	0.0616709
PWY-5265	peptidoglycan biosynthesis II (staphylococci)	1%GTE	1.11266	0.374868	0.0705032
PWY-6263	superpathway of menaquinol-8 biosynthesis II	1%GTE	-0.660467	0.223303	0.0715543
RHAMCAT-PWY	L-rhamnose degradation I	1%GTE	-0.387313	0.139089	0.0966137
POLYAMSYN-PWY	superpathway of polyamine biosynthesis I	1%GTE	-0.33829	0.123202	0.103177
PWY0-1241	ADP-L-glycero-&beta;-D-manno-heptose biosynthesis	1%GTE	-0.384857	0.145169	0.119007
KDO-NAGLIPASYN-PWY	superpathway of (Kdo)2-lipid A biosynthesis	1%GTE	-0.362808	0.137629	0.119662
P125-PWY	superpathway of (R,R)-butanediol biosynthesis	1%GTE	0.966121	0.366684	0.119662
PWY-5499	vitamin B6 degradation	1%GTE	-2.34143	0.906539	0.130645
PWY-7371	1,4-dihydroxy-6-naphthoate biosynthesis II	1%GTE	-0.826006	0.320423	0.130645
PWY-6892	thiazole biosynthesis I (E. coli)	1%GTE	-0.287397	0.114526	0.145451
PWY-6396	superpathway of 2,3-butanediol biosynthesis	1%GTE	0.91764	0.367284	0.148709
PPGPPMET-PWY	ppGpp biosynthesis	1%GTE	-0.334331	0.134309	0.149989
PWY-6404	superpathway of mycolyl-arabinogalactan-peptidoglycan complex biosynthesis	1%GTE	-0.83783	0.33645	0.149989
PWY-5519	D-arabinose degradation III	1%GTE	-2.27956	0.969625	0.175412
PWY-6906	chitin derivatives degradation	1%GTE	-2.3412	0.996711	0.175412
PWY-6565	superpathway of polyamine biosynthesis III	1%GTE	-2.4117	1.03185	0.178411
COLANSYN-PWY	colanic acid building blocks biosynthesis	1%GTE	-0.241902	0.105048	0.187523
FUCCAT-PWY	fucose degradation	1%GTE	-0.294723	0.128321	0.188195
NAGLIPASYN-PWY	lipid IVA biosynthesis	1%GTE	-0.350024	0.15265	0.188438
P341-PWY	glycolysis V (Pyrococcus)	1%GTE	-3.21302	1.41099	0.190339
PWY0-42	2-methylcitrate cycle I	1%GTE	-0.301815	0.133844	0.195219
PWY-7084	nitrifier denitrification	1%GTE	2.96117	1.32068	0.199259
PWY-6467	Kdo transfer to lipid IVA III (Chlamydia)	1%GTE	-0.344292	0.155113	0.20713
PWY-3661	glycine betaine degradation I	1%GTE	-3.33675	1.53543	0.224716
PWY-6728	methylaspartate cycle	1%GTE	-2.70512	1.24754	0.226172
PWY-5789	3-hydroxypropanoate/4-hydroxybutanate cycle	1%GTE	-2.13465	0.985471	0.226649
PWY-7199	pyrimidine deoxyribonucleosides salvage	1%GTE	0.287141	0.134438	0.237755
PWY-4361	S-methyl-5-thio-&alpha;-D-ribose 1-phosphate degradation	1%GTE	1.38515	0.655034	0.245719
PWY490-3	nitrate reduction VI (assimilatory)	1%GTP	3.15144	1.11478	0.0903304
PWY-4361	S-methyl-5-thio-&alpha;-D-ribose 1-phosphate degradation	1%GTP	-3.22906	1.19645	0.111045
PWY-7527	L-methionine salvage cycle III	1%GTP	-3.22339	1.20127	0.113619
PWY-7098	vanillin and vanillate degradation II	1%GTP	3.3287	1.24458	0.114998
PWY-6338	superpathway of vanillin and vanillate degradation	1%GTP	3.24739	1.2277	0.119662
PWY-7097	vanillin and vanillate degradation I	1%GTP	3.24739	1.2277	0.119662
PWY-5177	glutaryl-CoA degradation	1%GTP	4.88118	1.85926	0.121164
PWY-1422	vitamin E biosynthesis (tocopherols)	1%GTP	4.11382	1.59615	0.130645
CHLOROPHYLL-SYN	chlorophyllide a biosynthesis I (aerobic, light-dependent)	1%GTP	4.95789	2.07736	0.170375
P621-PWY	nylon-6 oligomer degradation	1%GTP	3.19652	1.33647	0.170375
PWY-5529	superpathway of bacteriochlorophyll a biosynthesis	1%GTP	5.63435	2.36163	0.170375
PWY-6906	chitin derivatives degradation	1%GTP	4.33335	1.82053	0.170488
P162-PWY	L-glutamate degradation V (via hydroxyglutarate)	1%GTP	5.30221	2.24153	0.172856
PWY-6565	superpathway of polyamine biosynthesis III	1%GTP	4.41861	1.88472	0.176067
PWY-7210	pyrimidine deoxyribonucleotides biosynthesis from CTP	1%GTP	-3.67992	1.60299	0.188195
PWY-2941	L-lysine biosynthesis II	1%GTP	-1.271	0.555689	0.188438
PWY-7198	pyrimidine deoxyribonucleotides de novo biosynthesis IV	1%GTP	-3.68867	1.61247	0.188438
PWY-6749	CMP-legionaminate biosynthesis I	1%GTP	1.3914	0.632701	0.21308
PWY-6471	peptidoglycan biosynthesis IV (Enterococcus faecium)	1%GTP	-1.14057	0.527073	0.227088
PWY-5747	2-methylcitrate cycle II	1%GTP	-0.526068	0.250159	0.248319
PWY-6338	superpathway of vanillin and vanillate degradation	2%GTP	4.21513	0.549798	3.49404e-06
PWY-7097	vanillin and vanillate degradation I	2%GTP	4.21513	0.549798	3.49404e-06
PWY-7098	vanillin and vanillate degradation II	2%GTP	4.298	0.557355	3.49404e-06
FUC-RHAMCAT-PWY	superpathway of fucose and rhamnose degradation	2%GTP	0.605028	0.0915192	6.01202e-05
GLUCOSE1PMETAB-PWY	glucose and glucose-1-phosphate degradation	2%GTP	0.679242	0.108751	0.00011838
PWY0-1338	polymyxin resistance	2%GTP	0.736736	0.117071	0.00011838
GLYCOL-GLYOXDEG-PWY	superpathway of glycol metabolism and degradation	2%GTP	0.991176	0.162351	0.000122699
FUCCAT-PWY	fucose degradation	2%GTP	0.575085	0.104964	0.00073267
PWY0-1241	ADP-L-glycero-&beta;-D-manno-heptose biosynthesis	2%GTP	0.639044	0.118744	0.000905012
GALACTUROCAT-PWY	D-galacturonate degradation I	2%GTP	0.453685	0.0851446	0.000920036
PWY-5384	sucrose degradation IV (sucrose phosphorylase)	2%GTP	0.587703	0.110165	0.000920036
ECASYN-PWY	enterobacterial common antigen biosynthesis	2%GTP	0.589503	0.113417	0.00127573
ARG+POLYAMINE-SYN	superpathway of arginine and polyamine biosynthesis	2%GTP	0.385683	0.0769585	0.00169503
AEROBACTINSYN-PWY	aerobactin biosynthesis	2%GTP	0.918001	0.185734	0.0019878
GALACT-GLUCUROCAT-PWY	superpathway of hexuronide and hexuronate degradation	2%GTP	0.658023	0.135425	0.00228511
GALLATE-DEGRADATION-I-PWY	gallate degradation II	2%GTP	1.42996	0.296998	0.00228511
METHYLGALLATE-DEGRADATION-PWY	methylgallate degradation	2%GTP	1.42486	0.295822	0.00228511
PPGPPMET-PWY	ppGpp biosynthesis	2%GTP	0.529841	0.109861	0.00228511
PWY0-1533	methylphosphonate degradation I	2%GTP	0.801826	0.164574	0.00228511
P621-PWY	nylon-6 oligomer degradation	2%GTP	2.76441	0.59851	0.00362038
PWY-5415	catechol degradation I (meta-cleavage pathway)	2%GTP	0.789534	0.171249	0.00362038
PWY-6892	thiazole biosynthesis I (E. coli)	2%GTP	0.434302	0.0936794	0.00362038
PWY-7328	superpathway of UDP-glucose-derived O-antigen building blocks biosynthesis	2%GTP	0.413069	0.0898492	0.00362038
PWY-1861	formaldehyde assimilation II (RuMP Cycle)	2%GTP	0.513006	0.112111	0.00370863
PWY-5154	L-arginine biosynthesis III (via N-acetyl-L-citrulline)	2%GTP	0.600985	0.13201	0.00378338
PWY-6339	syringate degradation	2%GTP	1.35501	0.297846	0.00378338
ARGORNPROST-PWY	arginine, ornithine and proline interconversion	2%GTP	0.62702	0.139059	0.00395154
RHAMCAT-PWY	L-rhamnose degradation I	2%GTP	0.509122	0.113771	0.00416014
HEXITOLDEGSUPER-PWY	superpathway of hexitol degradation (bacteria)	2%GTP	0.324668	0.0737158	0.00499951
GALACTARDEG-PWY	D-galactarate degradation I	2%GTP	0.530446	0.121803	0.00527345
GLUCARGALACTSUPER-PWY	superpathway of D-glucarate and D-galactarate degradation	2%GTP	0.530446	0.121803	0.00527345
GLUCUROCAT-PWY	superpathway of &beta;-D-glucuronide and D-glucuronate degradation	2%GTP	0.395238	0.0918206	0.00556658
POLYAMSYN-PWY	superpathway of polyamine biosynthesis I	2%GTP	0.431442	0.100776	0.00573598
PWY0-1296	purine ribonucleosides degradation	2%GTP	0.540439	0.127097	0.00609525
PWY-6891	thiazole biosynthesis II (Bacillus)	2%GTP	0.529284	0.125018	0.00631768
PWY-5837	1,4-dihydroxy-2-naphthoate biosynthesis I	2%GTP	0.532054	0.127423	0.0069542
PWY-5860	superpathway of demethylmenaquinol-6 biosynthesis I	2%GTP	0.367053	0.0888173	0.00752543
PWY-5862	superpathway of demethylmenaquinol-9 biosynthesis	2%GTP	0.367053	0.0888173	0.00752543
PWY-622	starch biosynthesis	2%GTP	5.32422	1.30286	0.00808362
PWY-6901	superpathway of glucose and xylose degradation	2%GTP	0.313994	0.0776648	0.00872798
DHGLUCONATE-PYR-CAT-PWY	glucose degradation (oxidative)	2%GTP	2.8436	0.706087	0.00892116
PWY-5863	superpathway of phylloquinol biosynthesis	2%GTP	0.48024	0.120156	0.00947279
PWY-6588	pyruvate fermentation to acetone	2%GTP	0.778267	0.194527	0.00947279
COLANSYN-PWY	colanic acid building blocks biosynthesis	2%GTP	0.342232	0.0859266	0.0097278
GLUCARDEG-PWY	D-glucarate degradation I	2%GTP	0.476146	0.121408	0.0114266
RUMP-PWY	formaldehyde oxidation I	2%GTP	0.435542	0.114412	0.0148647
PWY-7315	dTDP-N-acetylthomosamine biosynthesis	2%GTP	0.443329	0.116708	0.0150262
PWY-5005	biotin biosynthesis II	2%GTP	1.3191	0.354797	0.0185487
PWY-7446	sulfoglycolysis	2%GTP	0.548728	0.148583	0.0195057
P381-PWY	adenosylcobalamin biosynthesis II (late cobalt incorporation)	2%GTP	0.738187	0.202119	0.021119
GOLPDLCAT-PWY	superpathway of glycerol degradation to 1,3-propanediol	2%GTP	1.45899	0.402691	0.0226466
PWY-6107	chlorosalicylate degradation	2%GTP	2.8036	0.781722	0.0247965
PWY-181	photorespiration	2%GTP	0.699369	0.196261	0.0261357
ORNDEG-PWY	superpathway of ornithine degradation	2%GTP	0.386106	0.109414	0.027548
PWY0-41	allantoin degradation IV (anaerobic)	2%GTP	0.564047	0.162573	0.0317608
PWY-7286	7-(3-amino-3-carboxypropyl)-wyosine biosynthesis	2%GTP	-1.189	0.344637	0.0331598
PWY0-1415	superpathway of heme biosynthesis from uroporphyrinogen-III	2%GTP	0.431928	0.127246	0.0363631
PWY-6167	flavin biosynthesis II (archaea)	2%GTP	-0.827864	0.245852	0.0384015
METHGLYUT-PWY	superpathway of methylglyoxal degradation	2%GTP	0.565162	0.168286	0.0387388
PWY-5973	cis-vaccenate biosynthesis	2%GTP	0.403792	0.120276	0.0387388
PWY-5920	superpathway of heme biosynthesis from glycine	2%GTP	0.542491	0.162531	0.0393718
PWY-6350	archaetidylinositol biosynthesis	2%GTP	-1.17764	0.352319	0.0393718
HCAMHPDEG-PWY	3-phenylpropanoate and 3-(3-hydroxyphenyl)propanoate degradation to 2-oxopent-4-enoate	2%GTP	0.67236	0.204832	0.0402153
PWY-5845	superpathway of menaquinol-9 biosynthesis	2%GTP	0.273324	0.0830098	0.0402153
PWY-5850	superpathway of menaquinol-6 biosynthesis I	2%GTP	0.273324	0.0830098	0.0402153
PWY-5896	superpathway of menaquinol-10 biosynthesis	2%GTP	0.273324	0.0830098	0.0402153
PWY-6174	mevalonate pathway II (archaea)	2%GTP	-0.982256	0.29944	0.0402153
PWY-6349	CDP-archaeol biosynthesis	2%GTP	-1.15643	0.348804	0.0402153
PWY-6470	peptidoglycan biosynthesis V (&beta;-lactam resistance)	2%GTP	-3.33972	1.0137	0.0402153
PWY-6545	pyrimidine deoxyribonucleotides de novo biosynthesis III	2%GTP	-0.608041	0.183768	0.0402153
PWY-6690	cinnamate and 3-hydroxycinnamate degradation to 2-oxopent-4-enoate	2%GTP	0.67236	0.204832	0.0402153
PWY-7456	mannan degradation	2%GTP	3.12133	0.941102	0.0402153
PWY-5686	UMP biosynthesis	2%GTP	-0.324458	0.10047	0.0447671
PWY0-1298	superpathway of pyrimidine deoxyribonucleosides degradation	2%GTP	0.324229	0.100454	0.0447671
PWY-5529	superpathway of bacteriochlorophyll a biosynthesis	2%GTP	3.40556	1.0576	0.0447944
P184-PWY	protocatechuate degradation I (meta-cleavage pathway)	2%GTP	1.23636	0.385085	0.0451637
PWY-6654	phosphopantothenate biosynthesis III	2%GTP	-1.01019	0.314824	0.0451637
CHLOROPHYLL-SYN	chlorophyllide a biosynthesis I (aerobic, light-dependent)	2%GTP	2.97642	0.930298	0.0459631
PWY-5104	L-isoleucine biosynthesis IV	2%GTP	-0.375654	0.118249	0.048114
PWY-722	nicotinate degradation I	2%GTP	2.23853	0.707017	0.0491416
PWY0-845	superpathway of pyridoxal 5'-phosphate biosynthesis and salvage	2%GTP	0.30024	0.0949482	0.0493019
PWY-6608	guanosine nucleotides degradation III	2%GTP	0.290928	0.0923529	0.0498588
ALL-CHORISMATE-PWY	superpathway of chorismate metabolism	2%GTP	0.234958	0.0746945	0.0501235
GALLATE-DEGRADATION-II-PWY	gallate degradation I	2%GTP	1.1062	0.353672	0.0521654
PWY-7003	glycerol degradation to butanol	2%GTP	0.533287	0.171546	0.0534159
PWY0-1297	superpathway of purine deoxyribonucleosides degradation	2%GTP	0.283699	0.0925111	0.0577385
PWY-5656	mannosylglycerate biosynthesis I	2%GTP	-1.83539	0.610588	0.0655233
COA-PWY	coenzyme A biosynthesis I	2%GTP	-0.311374	0.103866	0.0665015
PWY-5913	TCA cycle VI (obligate autotrophs)	2%GTP	-0.377854	0.12678	0.069143
PWY-6507	4-deoxy-L-threo-hex-4-enopyranuronate degradation	2%GTP	0.344089	0.116973	0.0741336
LACTOSECAT-PWY	lactose and galactose degradation I	2%GTP	0.849875	0.290674	0.0760313
PWY-6629	superpathway of L-tryptophan biosynthesis	2%GTP	0.230781	0.078964	0.0760313
PWY-6737	starch degradation V	2%GTP	0.283493	0.0977801	0.0788722
PWY-6749	CMP-legionaminate biosynthesis I	2%GTP	0.821677	0.283341	0.0788722
GLYCOCAT-PWY	glycogen degradation I (bacterial)	2%GTP	0.259783	0.0903859	0.0822327
PWY-5417	catechol degradation III (ortho-cleavage pathway)	2%GTP	-0.711841	0.247675	0.0822327
PWY-5431	aromatic compounds degradation via &beta;-ketoadipate	2%GTP	-0.711841	0.247675	0.0822327
HISDEG-PWY	L-histidine degradation I	2%GTP	-0.524998	0.185877	0.0903304
PWY-5265	peptidoglycan biosynthesis II (staphylococci)	2%GTP	0.866945	0.306633	0.0903304
PWY-7208	superpathway of pyrimidine nucleobases salvage	2%GTP	-0.279465	0.0988075	0.0903304
PWY0-162	superpathway of pyrimidine ribonucleotides de novo biosynthesis	2%GTP	-0.262419	0.0929366	0.0903304
PWY-7374	1,4-dihydroxy-6-naphthoate biosynthesis I	2%GTP	0.609126	0.217864	0.0954145
PWY-7198	pyrimidine deoxyribonucleotides de novo biosynthesis IV	2%GTP	-2.00934	0.72211	0.0966137
PWY0-1261	anhydromuropeptides recycling	2%GTP	0.245698	0.0884034	0.0968597
PWY-7210	pyrimidine deoxyribonucleotides biosynthesis from CTP	2%GTP	-1.98002	0.717863	0.10111
P42-PWY	incomplete reductive TCA cycle	2%GTP	-0.31838	0.115522	0.101152
PWY-7219	adenosine ribonucleotides de novo biosynthesis	2%GTP	-0.273934	0.100073	0.103343
PWY-1622	formaldehyde assimilation I (serine pathway)	2%GTP	-1.41449	0.523314	0.110888
TEICHOICACID-PWY	teichoic acid (poly-glycerol) biosynthesis	2%GTP	0.78609	0.291312	0.111045
UDPNAGSYN-PWY	UDP-N-acetyl-D-glucosamine biosynthesis I	2%GTP	-0.225333	0.0844566	0.116309
PWY-7391	isoprene biosynthesis II (engineered)	2%GTP	-0.485162	0.18214	0.117014
P23-PWY	reductive TCA cycle I	2%GTP	-0.277327	0.105115	0.119662
PWY-6353	purine nucleotides degradation II (aerobic)	2%GTP	0.221313	0.0839134	0.119662
PWY-7211	superpathway of pyrimidine deoxyribonucleotides de novo biosynthesis	2%GTP	-0.23697	0.0899629	0.119662
PWY-6148	tetrahydromethanopterin biosynthesis	2%GTP	-1.50923	0.577909	0.123889
PWY-4984	urea cycle	2%GTP	-0.879422	0.341468	0.130645
PWY-5180	toluene degradation I (aerobic) (via o-cresol)	2%GTP	0.502358	0.195241	0.130645
PWY-5182	toluene degradation II (aerobic) (via 4-methylcatechol)	2%GTP	0.502358	0.195241	0.130645
PWY-7221	guanosine ribonucleotides de novo biosynthesis	2%GTP	-0.296406	0.115061	0.130645
PWY0-1277	3-phenylpropanoate and 3-(3-hydroxyphenyl)propanoate degradation	2%GTP	0.525617	0.204645	0.131547
PWY-5507	adenosylcobalamin biosynthesis I (early cobalt insertion)	2%GTP	0.522823	0.206911	0.142394
PWY-6609	adenine and adenosine salvage III	2%GTP	0.24227	0.096074	0.143552
PWY-7229	superpathway of adenosine nucleotides de novo biosynthesis I	2%GTP	-0.240234	0.0956836	0.145451
PWY-5789	3-hydroxypropanoate/4-hydroxybutanate cycle	2%GTP	-2.00789	0.80609	0.149989
PWY-1422	vitamin E biosynthesis (tocopherols)	2%GTP	1.77406	0.714798	0.151646
PWY-5861	superpathway of demethylmenaquinol-8 biosynthesis	2%GTP	0.220711	0.0890676	0.152452
PWY-6906	chitin derivatives degradation	2%GTP	2.01847	0.815284	0.152664
PWY-5022	4-aminobutanoate degradation V	2%GTP	0.452747	0.183921	0.15486
THRESYN-PWY	superpathway of L-threonine biosynthesis	2%GTP	-0.228986	0.0929082	0.15486
PWY-5304	superpathway of sulfur oxidation (Acidianus ambivalens)	2%GTP	-0.576127	0.23454	0.156184
PWY-5519	D-arabinose degradation III	2%GTP	-1.94509	0.793128	0.156474
PWY-6565	superpathway of polyamine biosynthesis III	2%GTP	2.0655	0.844028	0.15753
PWY-7031	protein N-glycosylation (bacterial)	2%GTP	1.31739	0.539937	0.159353
HEMESYN2-PWY	heme biosynthesis II (anaerobic)	2%GTP	0.30082	0.123619	0.15942
GLUTORN-PWY	L-ornithine biosynthesis	2%GTP	0.304565	0.127779	0.170375
PWY-7197	pyrimidine deoxyribonucleotide phosphorylation	2%GTP	-0.212153	0.0889877	0.170375
DENOVOPURINE2-PWY	superpathway of purine nucleotides de novo biosynthesis II	2%GTP	-0.18227	0.0765627	0.170488
CATECHOL-ORTHO-CLEAVAGE-PWY	catechol degradation to &beta;-ketoadipate	2%GTP	-0.598258	0.252347	0.171897
LEU-DEG2-PWY	L-leucine degradation I	2%GTP	-0.49415	0.210224	0.175412
PWY-6269	adenosylcobalamin salvage from cobinamide II	2%GTP	-0.246685	0.10513	0.175827
PWY-6151	S-adenosyl-L-methionine cycle I	2%GTP	-0.206633	0.0887183	0.180601
PWY-6126	superpathway of adenosine nucleotides de novo biosynthesis II	2%GTP	-0.224208	0.0964657	0.181967
POLYISOPRENSYN-PWY	polyisoprenoid biosynthesis (E. coli)	2%GTP	-0.31703	0.137112	0.185304
PWY-6263	superpathway of menaquinol-8 biosynthesis II	2%GTP	0.420653	0.182656	0.187523
PWY-5198	factor 420 biosynthesis	2%GTP	-0.824557	0.359992	0.188438
P164-PWY	purine nucleobases degradation I (anaerobic)	2%GTP	-1.18512	0.520463	0.190339
PWY-7228	superpathway of guanosine nucleotides de novo biosynthesis I	2%GTP	-0.230656	0.101382	0.190593
PYRIDNUCSYN-PWY	NAD biosynthesis I (from aspartate)	2%GTP	-0.214005	0.0947743	0.194545
PWY-6125	superpathway of guanosine nucleotides de novo biosynthesis II	2%GTP	-0.197969	0.0878823	0.195219
PWY-7616	methanol oxidation to carbon dioxide	2%GTP	0.75061	0.337863	0.206799
PWY-7187	pyrimidine deoxyribonucleotides de novo biosynthesis II	2%GTP	-0.180987	0.0833054	0.224716
KETOGLUCONMET-PWY	ketogluconate metabolism	2%GTP	0.611189	0.283884	0.231353
P108-PWY	pyruvate fermentation to propanoate I	2%GTP	-0.40954	0.19102	0.234652
PWY-5705	allantoin degradation to glyoxylate III	2%GTP	0.345403	0.163316	0.245719
